# Supplementary material for: Diagnostic and prognostic value of plasma miR-106a-5p levels in patients with acute heart failure
Source: J Cardiothorac Surg. 2024 Apr 23;19:261. doi: 10.1186/s13019-024-02750-7 (PMC11036594; doi:10.1186/s13019-024-02750-7)
Supplement: Supplementary file 1 — Supplementary Material 1 [file 13019_2024_2750_MOESM1_ESM.xlsx]

## Sheet: Sheet1
qRT-PCR data of miR-106a-5p （ U6 as internal reference）
Sample		Ct values		△Ct	△△Ct	relative expression
		U6	miR-106a-5p	miR-106a-5p	miR-106a-5p	miR-106a-5p
control Group	Replicate 1	17.62	19.24	1.62	0.0235433	0.983813
	Replicate 2	18.11	18.79	0.68	-0.916457	1.88747
	Replicate 3	18.07	19.26	1.19	-0.406457	1.32543
	Replicate 4	18.1	19.38	1.28	-0.316457	1.24527
	Replicate 5	18.09	22.02	3.93	2.33354	0.198396
	Replicate 6	18.01	20.04	2.03	0.433543	0.740441
	Replicate 7	17.34	19.42	2.08	0.483543	0.715219
	Replicate 8	17.62	18.97	1.35	-0.246457	1.18629
	Replicate 9	17.75	20.47	2.72	1.12354	0.458965
	Replicate 10	17.76	18.76	1	-0.596457	1.512
	Replicate 11	17.81	19.57	1.76	0.163543	0.89283
	Replicate 12	17.83	19.08	1.25	-0.346457	1.27143
	Replicate 13	17.84	18.69	0.85	-0.746457	1.67767
	Replicate 14	17.92	19.98	2.06	0.463543	0.725203
	Replicate 15	17.64	19.34	1.7	0.103543	0.930744
	Replicate 16	17.61	19.39	1.78	0.183543	0.880538
	Replicate 17	17.57	20.03	2.46	0.863543	0.549601
	Replicate 18	17.57	19.51	1.94	0.343543	0.788103
	Replicate 19	17.43	19.25	1.82	0.223543	0.856459
	Replicate 20	17.42	19.03	1.61	0.0135433	0.990656
	Replicate 21	17.81	20.08	2.27	0.673543	0.626965
	Replicate 22	17.25	18.24	0.99	-0.606457	1.52252
	Replicate 23	17.64	19.13	1.49	-0.106457	1.07658
	Replicate 24	17.67	19.04	1.37	-0.226457	1.16996
	Replicate 25	17.52	18.69	1.17	-0.426457	1.34393
	Replicate 26	17.98	19.73	1.75	0.153543	0.89904
	Replicate 27	18.02	19.81	1.79	0.193543	0.874455
	Replicate 28	17.86	20.01	2.15	0.553543	0.681345
	Replicate 29	17.72	19.27	1.55	-0.0464567	1.03273
	Replicate 30	18.01	18.97	0.96	-0.636457	1.55451
	Replicate 31	17.56	18.32	0.76	-0.836457	1.78566
	Replicate 32	18.02	19.75	1.73	0.133543	0.91159
	Replicate 33	17.72	19.16	1.44	-0.156457	1.11455
	Replicate 34	18.91	21.02	2.11	0.513543	0.7005
	Replicate 35	17.52	19.63	2.11	0.513543	0.7005
	Replicate 36	17.14	17.68	0.54	-1.05646	2.07982
	Replicate 37	17.41	19.48	2.07	0.473543	0.720194
	Replicate 38	17.89	19.67	1.78	0.183543	0.880538
	Replicate 39	18.01	20.56	2.55	0.953543	0.516363
	Replicate 40	18.82	20.61	1.79	0.193543	0.874455
	Replicate 41	17.32	18.57	1.25	-0.346457	1.27143
	Replicate 42	17.67	18.65	0.98	-0.616457	1.53311
	Replicate 43	17.49	19.54	2.05	0.453543	0.730247
	Replicate 44	17.83	19.72	1.89	0.293543	0.815896
	Replicate 45	17.51	18.47	0.96	-0.636457	1.55451
	Replicate 46	17.44	18.72	1.28	-0.316457	1.24527
	Replicate 47	17.79	19.78	1.99	0.393543	0.761258
	Replicate 48	17.93	20.06	2.13	0.533543	0.690856
	Replicate 49	17.28	19.62	2.34	0.743543	0.597271
	Replicate 50	17.16	19.07	1.91	0.313543	0.804663
	Replicate 51	17.21	18.22	1.01	-0.586457	1.50155
	Replicate 52	17.33	18.45	1.12	-0.476457	1.39132
	Replicate 53	17.93	20.03	2.1	0.503543	0.705372
	Replicate 54	17.82	18.79	0.97	-0.626457	1.54377
	Replicate 55	17.21	19.22	2.01	0.413543	0.750777
	Replicate 56	17.2	19.76	2.56	0.963543	0.512796
	Replicate 57	17.14	18.31	1.17	-0.426457	1.34393
	Replicate 58	17.5	18.59	1.09	-0.506457	1.42056
	Replicate 59	17.41	17.98	0.57	-1.02646	2.03702
	Replicate 60	17.41	18.03	0.62	-0.976457	1.96763
	Replicate 61	17.36	18.71	1.35	-0.246457	1.18629
	Replicate 62	17.35	19.74	2.39	0.793543	0.576925
	Replicate 63	17.65	19.71	2.06	0.463543	0.725203
	Replicate 64	17.57	18.64	1.07	-0.526457	1.44039
	Replicate 65	17.58	19.09	1.51	-0.0864567	1.06176
	Replicate 66	17.52	17.91	0.39	-1.20646	2.3077
	Replicate 67	17.96	20.02	2.06	0.463543	0.725203
	Replicate 68	17.38	18.67	1.29	-0.306457	1.23667
	Replicate 69	17.45	19.13	1.68	0.0835433	0.943737
	Replicate 70	17.69	17.71	0.02	-1.57646	2.98236
	Replicate 71	17.16	18.08	0.92	-0.676457	1.59821
	Replicate 72	17.21	19.21	2	0.403543	0.755999
	Replicate 73	17.36	19.19	1.83	0.233543	0.850543
	Replicate 74	17.35	18.26	0.91	-0.686457	1.60933
	Replicate 75	17.65	19.83	2.18	0.583543	0.667323
	Replicate 76	17.57	18.76	1.19	-0.406457	1.32543
	Replicate 77	17.34	19.17	1.83	0.233543	0.850543
	Replicate 78	17.62	18.69	1.07	-0.526457	1.44039
	Replicate 79	17.54	19.47	1.93	0.333543	0.793585
	Replicate 80	17.76	18.54	0.78	-0.816457	1.76108
	Replicate 81	17.38	19.36	1.98	0.383543	0.766553
	Replicate 82	17.31	19.62	2.31	0.713543	0.609821
	Replicate 83	17.54	18.36	0.82	-0.776457	1.71292
	Replicate 84	17.16	17.87	0.71	-0.886457	1.84863
	Replicate 85	17.21	17.93	0.72	-0.876457	1.83586
	Replicate 86	17.33	19.58	2.25	0.653543	0.635717
	Replicate 87	17.63	20.02	2.39	0.793543	0.576925
	Replicate 88	17.59	19.67	2.08	0.483543	0.715219
	Replicate 89	17.54	18.95	1.41	-0.186457	1.13797
	Replicate 90	17.52	19.53	2.01	0.413543	0.750777
	Replicate 91	17.28	19.57	2.29	0.693543	0.618333
	Replicate 92	17.74	18.51	0.77	-0.826457	1.77332
	Replicate 93	17.63	19.83	2.2	0.603543	0.658136
	Replicate 94	17.61	18.35	0.74	-0.856457	1.81059
	Replicate 95	17.57	18.46	0.89	-0.706457	1.63179
	Replicate 96	17.53	18.37	0.84	-0.756457	1.68934
	Replicate 97	17.31	18.58	1.27	-0.326457	1.25393
	Replicate 98	17.6	19.37	1.77	0.173543	0.886662
	Replicate 99	17.71	19.76	2.05	0.453543	0.730247
	Replicate 100	17.52	19.16	1.64	0.0435433	0.970269
	Replicate 101	17.67	18.65	0.98	-0.616457	1.53311
	Replicate 102	17.6	19.44	1.84	0.243543	0.844668
	Replicate 103	17.59	19.21	1.62	0.0235433	0.983813
	Replicate 104	17.48	19.3	1.82	0.223543	0.856459
	Replicate 105	17.49	19.66	2.17	0.573543	0.671964
	Replicate 106	17.42	18.33	0.91	-0.686457	1.60933
	Replicate 107	17.25	18.62	1.37	-0.226457	1.16996
	Replicate 108	17.64	18.98	1.34	-0.256457	1.19454
	Replicate 109	17.67	19.59	1.92	0.323543	0.799105
	Replicate 110	17.92	20.01	2.09	0.493543	0.710278
	Replicate 111	17.28	19.43	2.15	0.553543	0.681345
	Replicate 112	18.02	20.03	2.01	0.413543	0.750777
	Replicate 113	17.86	18.76	0.9	-0.696457	1.62052
	Replicate 114	17.72	19.04	1.32	-0.276457	1.21122
	Replicate 115	18.01	18.96	0.95	-0.646457	1.56532
	Replicate 116	17.24	19.05	1.81	0.213543	0.862417
	Replicate 117	17.59	20	2.41	0.813543	0.568983
	Replicate 118	18.01	19.71	1.7	0.103543	0.930744
	Replicate 119	17.86	20.12	2.26	0.663543	0.631326
	Replicate 120	17.52	19.71	2.19	0.593543	0.662713
	Replicate 121	17.98	20.05	2.07	0.473543	0.720194
	Replicate 122	18.23	19.83	1.6	0.00354331	0.997547
	Replicate 123	17.8	19.65	1.85	0.253543	0.838834
	Replicate 124	17.61	19.64	2.03	0.433543	0.740441
	Replicate 125	17.97	19.47	1.5	-0.0964567	1.06914
	Replicate 126	17.74	18.91	1.17	-0.426457	1.34393
	Replicate 127	17.28	18.97	1.69	0.0935433	0.937218
平均值△Ct		17.6252	19.2217	1.59646	4.6507e-16	1.08677
STDEV		0.302114	0.70583	0.595644	0.595644	0.455472
AHF Group	Replicate 1	17.38	20.24	2.86	1.26354	0.41652
	Replicate 2	17.68	19.89	2.21	0.613543	0.653589
	Replicate 3	17.71	20.24	2.53	0.933543	0.523571
	Replicate 4	17.2	19.12	1.92	0.323543	0.799105
	Replicate 5	17.14	20.99	3.85	2.25354	0.209708
	Replicate 6	17.5	19.91	2.41	0.813543	0.568983
	Replicate 7	17.41	19.94	2.53	0.933543	0.523571
	Replicate 8	18	19.78	1.78	0.183543	0.880538
	Replicate 9	17.56	21.09	3.53	1.93354	0.261785
	Replicate 10	17.42	22.06	4.64	3.04354	0.121284
	Replicate 11	17.2	21.03	3.83	2.23354	0.212636
	Replicate 12	17.52	19.89	2.37	0.773543	0.584979
	Replicate 13	17.51	22.11	4.6	3.00354	0.124693
	Replicate 14	17.84	20.52	2.68	1.08354	0.471868
	Replicate 15	17.53	19.69	2.16	0.563543	0.676638
	Replicate 16	17.41	19.47	2.06	0.463543	0.725203
	Replicate 17	17.36	19.39	2.03	0.433543	0.740441
	Replicate 18	17.35	19.66	2.31	0.713543	0.609821
	Replicate 19	17.65	20.22	2.57	0.973543	0.509254
	Replicate 20	17.57	21.36	3.79	2.19354	0.218614
	Replicate 21	17.34	20.67	3.33	1.73354	0.300712
	Replicate 22	17.41	21.13	3.72	2.12354	0.229483
	Replicate 23	17.64	19.67	2.03	0.433543	0.740441
	Replicate 24	17.57	20.12	2.55	0.953543	0.516363
	Replicate 25	17.21	19.71	2.5	0.903543	0.534572
	Replicate 26	18.09	20.95	2.86	1.26354	0.41652
	Replicate 27	18.02	19.83	1.81	0.213543	0.862417
	Replicate 28	17.86	19.65	1.79	0.193543	0.874455
	Replicate 29	17.3	20.73	3.43	1.83354	0.280575
	Replicate 30	17.31	21.09	3.78	2.18354	0.220134
	Replicate 31	17.4	20.93	3.53	1.93354	0.261785
	Replicate 32	17.56	21.32	3.76	2.16354	0.223207
	Replicate 33	17.61	22.05	4.44	2.84354	0.139318
	Replicate 34	17.6	21.18	3.58	1.98354	0.252868
	Replicate 35	17.34	20.07	2.73	1.13354	0.455795
	Replicate 36	17.36	19.84	2.48	0.883543	0.542035
	Replicate 37	17.22	22.06	4.84	3.24354	0.105584
	Replicate 38	17.62	19.37	1.75	0.153543	0.89904
	Replicate 39	17.16	19.71	2.55	0.953543	0.516363
	Replicate 40	17.81	19.74	1.93	0.333543	0.793585
	Replicate 41	17.72	19.71	1.99	0.393543	0.761258
	Replicate 42	17.77	19.39	1.62	0.0235433	0.983813
	Replicate 43	17.43	19.09	1.66	0.0635433	0.956911
	Replicate 44	17.63	19.91	2.28	0.683543	0.622634
	Replicate 45	17.51	20.32	2.81	1.21354	0.431208
	Replicate 46	17.44	19.07	1.63	0.0335433	0.977018
	Replicate 47	17.79	19.53	1.74	0.143543	0.905293
	Replicate 48	17.93	21.71	3.78	2.18354	0.220134
	Replicate 49	17.88	22.08	4.2	2.60354	0.164534
	Replicate 50	18.02	20.41	2.39	0.793543	0.576925
	Replicate 51	17.73	20.19	2.46	0.863543	0.549601
	Replicate 52	17.88	20.26	2.38	0.783543	0.580938
	Replicate 53	18.11	19.73	1.62	0.0235433	0.983813
	Replicate 54	17.73	19.96	2.23	0.633543	0.644591
	Replicate 55	17.13	19.37	2.24	0.643543	0.640139
	Replicate 56	17.68	18.99	1.31	-0.286457	1.21964
	Replicate 57	17.72	21.14	3.42	1.82354	0.282526
	Replicate 58	17.25	19.44	2.19	0.593543	0.662713
	Replicate 59	17.68	19.36	1.68	0.0835433	0.943737
	Replicate 60	17.87	22.04	4.17	2.57354	0.167991
	Replicate 61	18.04	22.13	4.09	2.49354	0.17757
	Replicate 62	17.79	21.12	3.33	1.73354	0.300712
	Replicate 63	17.23	19.65	2.42	0.823543	0.565052
	Replicate 64	17.42	19.07	1.65	0.0535433	0.963567
	Replicate 65	17.58	22.02	4.44	2.84354	0.139318
	Replicate 66	17.23	18.99	1.76	0.163543	0.89283
	Replicate 67	17.76	22.45	4.69	3.09354	0.117152
	Replicate 68	17.78	22.19	4.41	2.81354	0.142246
	Replicate 69	17.45	21.36	3.91	2.31354	0.201166
	Replicate 70	17.69	22.24	4.55	2.95354	0.129091
	Replicate 71	17.32	20.05	2.73	1.13354	0.455795
	Replicate 72	17.41	21.41	4	2.40354	0.189
	Replicate 73	17.29	21.27	3.98	2.38354	0.191638
	Replicate 74	17.37	21.12	3.75	2.15354	0.22476
	Replicate 75	17.06	21.13	4.07	2.47354	0.180048
	Replicate 76	17.61	22.02	4.41	2.81354	0.142246
	Replicate 77	17.16	21.38	4.22	2.62354	0.162269
	Replicate 78	17.42	19.29	1.87	0.273543	0.827285
	Replicate 79	18.02	19.98	1.96	0.363543	0.777253
	Replicate 80	17.76	19.84	2.08	0.483543	0.715219
	Replicate 81	17.28	19.39	2.11	0.513543	0.7005
	Replicate 82	17.57	20.13	2.56	0.963543	0.512796
	Replicate 83	17.53	19.81	2.28	0.683543	0.622634
	Replicate 84	17.19	18.85	1.66	0.0635433	0.956911
	Replicate 85	17.9	19.33	1.91	0.313543	0.804663
	Replicate 86	17.42	20.08	2.29	0.693543	0.618333
	Replicate 87	17.79	18.94	1.81	0.213543	0.862417
	Replicate 88	17.13	19.53	2	0.403543	0.755999
	Replicate 89	17.53	21.04	3.85	2.25354	0.209708
	Replicate 90	17.19	19.69	2.49	0.893543	0.53829
	Replicate 91	17.2	19.73	2.59	0.993543	0.502243
	Replicate 92	17.14	19.92	2.1	0.503543	0.705372
	Replicate 93	17.82	20.81	3.17	1.57354	0.335982
	Replicate 94	17.64	19.88	2.51	0.913543	0.53088
	Replicate 95	17.37	21.17	3.88	2.28354	0.205393
	Replicate 96	17.29	19.32	1.95	0.353543	0.782659
	Replicate 97	17.37	20.14	2.58	0.983543	0.505736
	Replicate 98	17.56	19.88	2.4	0.803543	0.57294
	Replicate 99	17.48	20.17	2.56	0.963543	0.512796
	Replicate 100	17.61	20.7	3.19	1.59354	0.331357
	Replicate 101	17.51	19.89	2.12	0.523543	0.695661
	Replicate 102	17.77	19.98	2.19	0.593543	0.662713
	Replicate 103	17.79	19.84	2.16	0.563543	0.676638
	Replicate 104	17.68	19.89	2.02	0.423543	0.745591
	Replicate 105	17.87	20.13	2.09	0.493543	0.710278
	Replicate 106	18.04	19.81	2.02	0.423543	0.745591
	Replicate 107	17.79	19.85	2.64	1.04354	0.485135
	Replicate 108	17.21	20.73	2.61	1.01354	0.495328
	Replicate 109	18.12	20.08	2.9	1.30354	0.40513
	Replicate 110	17.18	20.94	2.71	1.11354	0.462158
	Replicate 111	18.23	19.53	1.77	0.173543	0.886662
	Replicate 112	17.76	21.04	3.56	1.96354	0.256398
	Replicate 113	17.48	19.89	2.44	0.843543	0.557273
	Replicate 114	17.45	19.93	2.24	0.643543	0.640139
	Replicate 115	17.69	19.92	2	0.403543	0.755999
	Replicate 116	17.92	20.8	3.59	1.99354	0.251121
	Replicate 117	17.21	19.97	1.77	0.173543	0.886662
	Replicate 118	18.2	20.12	2.75	1.15354	0.44952
	Replicate 119	17.37	19.93	2.47	0.873543	0.545805
	Replicate 120	17.46	19.92	2.81	1.21354	0.431208
	Replicate 121	17.11	19.99	2.13	0.533543	0.690856
	Replicate 122	17.86	20.05	2.56	0.963543	0.512796
	Replicate 123	17.49	21.05	3.03	1.43354	0.370221
	Replicate 124	18.02	19.34	2.25	0.653543	0.635717
	Replicate 125	17.09	19.96	2.95	1.35354	0.39133
	Replicate 126	17.01	20.97	2.05	0.453543	0.730247
	Replicate 127	18.92	20.43	2.86386	1.2674	0.415407
平均值△Ct		17.5661	20.3096	2.74609	1.14964	0.526196
STDEV		0.305721	0.870289	0.872826	0.872826	0.25804
